# Supplementary material for: Route of Application and Dose Evaluation of Dental Pulp Stem Cells for the Treatment of Sialadenitis Caused by Sjögren’s Syndrome: A Preclinical Study
Source: Biomedicines. 2025 Apr 28;13(5):1068. doi: 10.3390/biomedicines13051068 (PMC12109166; doi:10.3390/biomedicines13051068)
Supplement: Supplementary file 1 [file biomedicines-13-01068-s001.zip]

Archive with 1 entries (1 files):
- biomedicines-3580122-figure s1.tif
